# Supplementary material for: Comparative Effects of Glycine max and Glycine soja Leaves on Clanis bilineata tsingtauica Rearing Performance
Source: Int J Mol Sci. 2026 Apr 11;27(8):3442. doi: 10.3390/ijms27083442 (PMC13117024; doi:10.3390/ijms27083442)
Supplement: Supplementary file 1 [file ijms-27-03442-s001.zip]

Archive with 2 entries (2 files):
- Supplementary  Figure S1.pdf
- Supplementary Table S1.xlsx
